# Supplementary material for: Estimating the Global Spread of Epidemic Human Monkeypox with Bayesian Directed Acyclic Graphic Model
Source: Vaccines (Basel). 2023 Feb 17;11(2):468. doi: 10.3390/vaccines11020468 (PMC9959462; doi:10.3390/vaccines11020468)
Supplement: Supplementary file 1 [file vaccines-11-00468-s001.zip]

Archive with 1 entries (1 files):
- vaccines-2149705-supplementary.pdf
